# Supplementary material for: An Interspecific Assessment of Bergmann’s Rule in Tenebrionid Beetles (Coleoptera, Tenebrionidae) along an Elevation Gradient
Source: Insects. 2024 Sep 5;15(9):673. doi: 10.3390/insects15090673 (PMC11432099; doi:10.3390/insects15090673)
Supplement: Supplementary file 1 [file insects-15-00673-s001.zip]

Archive with 2 entries (2 files):
- FigS1.pdf
- TablesS1-2.xlsx
