# Supplementary material for: An Interspecific Assessment of Bergmann’s Rule in Tenebrionid Beetles (Coleoptera, Tenebrionidae) along an Elevation Gradient
Source: Insects. 2024 Sep 5;15(9):673. doi: 10.3390/insects15090673 (PMC11432099; doi:10.3390/insects15090673)
Supplement: Supplementary file 1 [file insects-15-00673-s001.zip › TablesS1-2.xlsx]

## Sheet: Table S1
										Elevation (m)
Species	Life Style (GEO = geophylous, XYL = xylophilous)	Total body length (mm)	Maximum body width (mm)	Maximum body height (mm)	Volume (mm3)	Surface area (mm2)	Surface area : volume (mm-1)	Fresh mass (mg)	Dry mass (mg)	0-100	101-200	201-300	301-400	401-500	501-600	601-700	701-800	801-900	901-1000	1001-1100	1101-1200	1201-1300	1301-1400	1401-1500	1501-1600	1601-1700	1701-1800	1801-1900	1901-2000	2001-2100	2101-2200	2201-2300	2301-2400
Accanthopus velikensis	XYL	11	6.93	4.97	198.27	178.078	0.898161	69.7481	30.6936	1	1	1	1	1	1	1	1	1	1	1	1	0	0	0	0	0	0	0	0	0	0	0	0
Akis bacarozzo	GEO	17.5	8.75	5.86	469.59	337.352	0.718396	339.422	105.984	1	1	1	1	1	1	1	1	1	1	0	0	0	0	0	0	0	0	0	0	0	0	0	0
Akis italica	GEO	21.5	9.51	6.27	670.91	442.595	0.659694	684.568	183.59	1	1	1	0	0	0	0	0	0	0	0	0	0	0	0	0	0	0	0	0	0	0	0	0
Allophylax picipes picipes	GEO	8.25	3.71	2.4	38.44	65.8556	1.7132	26.1662	14.2425	1	1	1	1	1	0	0	0	0	0	0	0	0	0	0	0	0	0	0	0	0	0	0	0
Ammobius rufus	GEO	3.15	1.7	1.32	3.7	12.7091	3.4349	0.983351	1.09034	1	0	0	0	0	0	0	0	0	0	0	0	0	0	0	0	0	0	0	0	0	0	0	0
Asida bayardi bayardi	GEO	13.5	7.17	4.78	242.14	214.213	0.884665	140.166	53.0189	1	1	1	1	1	1	1	1	1	1	1	1	1	1	1	1	0	0	0	0	0	0	0	0
Asida luigionii luigionii	GEO	12.5	5.86	3.9	149.5	159.968	1.07002	107.829	43.1741	1	1	1	1	1	1	1	1	1	1	1	1	1	0	0	0	0	0	0	0	0	0	0	0
Asida pirazzolii pirazzolii	GEO	11.5	6.41	4.27	164.73	163.983	0.995467	81.1567	34.5599	0	0	0	0	0	0	1	0	0	0	1	0	0	1	0	0	0	1	1	1	1	1	1	1
Asida pirazzolii sardiniensis	GEO	11.5	6.41	4.27	164.73	163.983	0.995467	81.1567	34.5599	1	1	1	1	1	1	1	1	1	1	1	1	1	1	1	1	1	1	1	1	1	1	0	0
Asida sabulosa sabulosa	GEO	13	7.22	4.81	236.27	208.716	0.88338	123.25	47.9386	1	1	1	1	1	1	1	1	1	1	1	1	1	1	1	1	1	1	1	1	1	1	0	0
Blaps gibba	GEO	22.5	9.91	7.73	902.02	518.345	0.574649	799.29	207.274	1	1	1	1	1	1	1	1	1	1	0	0	0	0	0	0	0	0	0	0	0	0	0	0
Blaps gigas	GEO	33.5	14.36	11.96	3010.99	1150.36	0.382054	3103.27	599.673	1	1	1	0	0	0	0	0	0	0	0	0	0	0	0	0	0	0	0	0	0	0	0	0
Blaps lethifera lethifera	GEO	23	11.74	9.16	1294.4	637.881	0.4928	861.459	219.797	1	1	1	1	1	1	1	1	0	0	0	0	0	0	0	0	0	0	0	0	0	0	0	0
Blaps mucronata	GEO	22	9.46	6.34	690.53	452.38	0.655121	740.36	195.207	1	1	1	1	1	1	0	0	0	0	0	0	0	0	0	0	0	0	0	0	0	0	0	0
Bolitophagus interruptus	XYL	4.15	2.26	1.6	7.85	21.359	2.72089	2.51637	2.27583	0	0	0	1	1	1	1	1	1	0	0	0	0	0	0	0	0	0	0	0	0	0	0	0
Bolitophagus reticulatus	XYL	6.75	2.78	1.97	19.35	41.5796	2.14881	13.2049	8.33647	1	1	1	1	1	1	1	1	1	1	1	1	1	1	1	1	0	0	0	0	0	0	0	0
Catomus rotundicollis	XYL	7	2.69	1.89	18.62	41.3577	2.22114	14.9472	9.18622	1	1	1	1	1	1	1	1	0	0	0	0	0	0	0	0	0	0	0	0	0	0	0	0
Cheirodes sardous sardous	GEO	5.5	2.44	1.97	13.84	31.7258	2.29233	6.57086	4.82612	1	0	0	0	0	0	0	0	0	0	0	0	0	0	0	0	0	0	0	0	0	0	0	0
Cnemeplatia atropos atropos	GEO	2.75	1.06	0.5	0.76	5.60402	7.37371	0.61903	0.758838	1	1	1	1	1	0	0	0	0	0	0	0	0	0	0	0	0	0	0	0	0	0	0	0
Corticeus bicolor	XYL	3.65	1.14	1.05	2.29	10.1878	4.44883	1.62465	1.61559	1	1	1	1	1	1	1	1	0	0	0	0	0	0	0	0	0	0	0	0	0	0	0	0
Corticeus fasciatus	XYL	3.4	0.93	0.86	1.42	7.69489	5.41894	1.27569	1.33686	1	0	0	0	0	0	0	0	0	0	0	0	0	0	0	0	0	0	0	0	0	0	0	0
Corticeus pini	XYL	3.4	1.09	0.62	1.2	7.46196	6.2183	1.27569	1.33686	1	0	0	0	0	0	0	0	0	0	0	0	0	0	0	0	0	0	0	0	0	0	0	0
Corticeus unicolor	XYL	5.75	1.56	1.44	6.76	21.7998	3.22482	7.64565	5.43405	1	1	1	1	1	1	1	1	1	1	1	1	1	1	1	1	1	0	0	0	0	0	0	0
Cossyphus tauricus	GEO	8.75	4.2	1.09	20.96	63.5363	3.03131	31.9764	16.6644	1	1	1	1	1	0	0	0	0	0	0	0	0	0	0	0	0	0	0	0	0	0	0	0
Crypticus gibbulus	GEO	7.5	3.65	2.17	31.09	57.4496	1.84785	18.9093	11.0435	1	0	0	0	0	0	0	0	0	0	0	0	0	0	0	0	0	0	0	0	0	0	0	0
Crypticus quisquilius aprutianus	GEO	4.75	2.15	1.28	6.84	21.3152	3.11626	3.98692	3.26336	0	0	0	1	1	1	1	1	1	1	1	1	1	1	1	1	0	0	0	0	0	0	0	0
Dendarus coarticollis	GEO	13	5.9	3.42	137.28	158.619	1.15544	123.25	47.9386	1	1	1	1	1	1	1	1	0	0	0	0	0	0	0	0	0	0	0	0	0	0	0	0
Dendarus tristis	GEO	13	5.76	3.34	130.89	154.595	1.18111	123.25	47.9386	1	1	1	1	1	1	1	1	0	0	0	0	0	0	0	0	0	0	0	0	0	0	0	0
Diaclina testudinea	XYL	4.5	2.12	1.19	5.94	19.5687	3.2944	3.316	2.82484	1	0	0	0	0	0	0	0	0	0	0	0	0	0	0	0	0	0	0	0	0	0	0	0
Diaperis boleti	XYL	7	4.28	3	47.04	68.9595	1.46597	14.9472	9.18622	1	1	1	1	1	1	1	1	1	1	1	0	0	0	0	0	0	0	0	0	0	0	0	0
Dichillus minutus	GEO	3.25	0.95	0.62	1	6.4888	6.4888	1.09387	1.18519	1	1	1	1	1	1	1	0	0	0	0	0	0	0	0	0	0	0	0	0	0	0	0	0
Eledona agricola	XYL	2.8	1.32	1.2	2.32	9.33482	4.02363	0.658235	0.796223	1	1	1	1	1	1	1	1	1	1	1	1	1	1	1	0	0	0	0	0	0	0	0	0
Eledonoprius armatus	XYL	2.95	1.39	0.97	2.08	9.1359	4.39226	0.786357	0.915219	1	1	1	1	1	1	1	1	1	0	0	0	0	0	0	0	0	0	0	0	0	0	0	0
Erodius siculus neapolitanus	GEO	9.5	5.7	4.49	127.24	131.351	1.03231	42.3203	20.7546	1	0	0	0	0	0	0	0	0	0	0	0	0	0	0	0	0	0	0	0	0	0	0	0
Gonocephalum assimile	GEO	6.5	2.83	1.64	15.79	37.9215	2.40161	11.6111	7.53765	1	0	0	0	0	0	0	0	0	0	0	0	0	0	0	0	0	0	0	0	0	0	0	0
Gonocephalum granulatum nigrum	GEO	7.25	3.44	1.99	25.97	51.7212	1.99158	16.8461	10.0882	1	1	1	1	1	1	1	1	0	0	0	0	0	0	0	0	0	0	0	0	0	0	0	0
Gonocephalum obscurum obscurum	GEO	7.25	3.09	1.79	20.99	46.1077	2.19665	16.8461	10.0882	1	0	0	0	0	0	0	0	0	0	0	0	0	0	0	0	0	0	0	0	0	0	0	0
Gonocephalum rusticum	GEO	9.5	4.07	2.35	47.55	79.5179	1.6723	42.3203	20.7546	1	1	1	1	0	0	0	0	0	0	0	0	0	0	0	0	0	0	0	0	0	0	0	0
Gunarus parvulus	GEO	5.15	2.27	1.77	10.83	27.1741	2.50915	5.25176	4.04933	1	0	0	0	0	0	0	0	0	0	0	0	0	0	0	0	0	0	0	0	0	0	0	0
Halammobia pellucida	GEO	4	2.63	1.92	10.57	24.9465	2.36013	2.21966	2.06285	1	0	0	0	0	0	0	0	0	0	0	0	0	0	0	0	0	0	0	0	0	0	0	0
Helops caeruleus caeruleus	XYL	16	6.08	4.14	210.77	210.824	1.00026	250.096	83.4385	1	1	1	1	1	1	1	1	1	1	1	1	1	1	1	1	1	1	1	1	1	1	0	0
Helops rossii	XYL	16.5	6.36	4.33	237.8	227.637	0.957263	277.748	90.5805	1	1	1	1	1	1	1	1	0	0	0	0	0	0	0	0	0	0	0	0	0	0	0	0
Iphthiminus italicus	XYL	23.5	9.52	5.88	688.43	469.327	0.681736	926.97	232.782	1	1	1	1	1	1	1	1	1	1	1	1	1	1	1	0	0	0	0	0	0	0	0	0
Leichenum pulchellum pulchellum	GEO	4.55	2.01	1.23	5.89	19.2423	3.26695	3.44325	2.90939	1	1	1	1	1	1	0	0	0	0	0	0	0	0	0	0	0	0	0	0	0	0	0	0
Leptoderis collaris	GEO	18	7.63	6.25	449.22	325.458	0.724497	373.624	114.26	1	0	0	0	0	0	0	0	0	0	0	0	0	0	0	0	0	0	0	0	0	0	0	0
Lyphia tetraphylla	XYL	5.5	1.67	1.38	6.63	21.309	3.21402	6.57086	4.82612	1	0	0	0	0	0	0	0	0	0	0	0	0	0	0	0	0	0	0	0	0	0	0	0
Melanimon tibialis tibialis	GEO	3.5	1.67	1.19	3.64	13.1554	3.61411	1.40815	1.4444	1	0	0	0	0	0	0	0	0	0	0	0	0	0	0	0	0	0	0	0	0	0	0	0
Menephilus cylindricus cylindricus	XYL	13.25	4.42	3.11	95.32	127.526	1.33787	131.516	50.4388	1	0	0	0	0	0	0	0	0	0	0	0	0	0	0	0	0	0	0	0	0	0	0	0
Nalassus aemulus aemulus	XYL	5.7	2.16	1.43	9.21	26.3868	2.86501	7.42143	5.30885	1	0	0	0	0	0	0	0	0	0	0	0	0	0	0	0	0	0	0	0	0	0	0	0
Nalassus assimilis	XYL	10	3.83	2.54	50.91	82.1972	1.61456	50.4041	23.7996	1	0	0	0	0	0	0	0	0	0	0	0	0	0	0	0	0	0	0	0	0	0	0	0
Nalassus dryadophilus	XYL	8.25	3.56	2.36	36.27	63.5833	1.75305	26.1662	14.2425	1	1	1	1	1	1	1	1	1	0	0	0	0	0	0	0	0	0	0	0	0	0	0	0
Nalassus planipennis	XYL	7.5	2.74	1.82	19.57	43.9935	2.24801	18.9093	11.0435	1	1	1	1	1	1	1	1	1	1	0	0	0	0	0	0	0	0	0	0	0	0	0	0
Neatus noctivagus	XYL	14	5.68	3.5	145.65	166.695	1.14449	158.661	58.4233	1	0	0	0	0	0	0	0	0	0	0	0	0	0	0	0	0	0	0	0	0	0	0	0
Neomida haemorrhoidalis	XYL	5.75	2.48	1.78	13.28	31.8908	2.40142	7.64565	5.43405	1	1	1	1	1	1	1	1	1	1	0	0	0	0	0	0	0	0	0	0	0	0	0	0
Oochrotus unicolor ardoini	GEO	2.5	1.48	0.83	1.61	7.74912	4.81312	0.447348	0.588399	1	1	1	1	1	1	1	0	0	0	0	0	0	0	0	0	0	0	0	0	0	0	0	0
Opatrum sabulosum sabulosum	GEO	8.395	4.03	2.54	44.97	72.4768	1.61167	27.767	14.9204	0	0	0	0	0	0	0	0	0	0	1	0	0	0	0	0	0	0	0	0	0	0	0	0
Opatrum sabulosum sculptum	GEO	8.5	4.25	2.68	50.67	77.6978	1.53341	28.9685	15.4237	1	1	1	1	1	1	1	1	1	1	1	1	1	1	0	0	0	0	0	0	0	0	0	0
Pachychila frioli	GEO	9.5	3.99	2.65	52.57	81.9446	1.55877	42.3203	20.7546	1	0	0	0	0	0	0	0	0	0	0	0	0	0	0	0	0	0	0	0	0	0	0	0
Palorus depressus	XYL	3	1.04	0.72	1.18	6.76572	5.73366	0.832713	0.957209	1	1	1	1	1	1	1	0	0	0	0	0	0	0	0	0	0	0	0	0	0	0	0	0
Pedinus meridianus	GEO	7.5	3.46	2.14	29.06	55.0063	1.89285	18.9093	11.0435	1	1	1	1	1	1	1	1	1	1	1	1	1	1	1	1	1	1	1	1	1	1	0	0
Pedinus strigicollis ganglbaueri	GEO	8.5	4.36	2.52	48.87	77.3493	1.58276	28.9685	15.4237	0	0	0	0	0	0	0	0	0	1	1	1	1	1	1	1	1	1	1	1	1	1	0	0
Pedinus strigicollis strigicollis	GEO	8.75	3.88	2.24	39.8	69.9901	1.75854	31.9764	16.6644	1	1	1	1	1	1	1	1	1	1	1	1	1	1	0	0	0	0	0	0	0	0	0	0
Pentaphyllus chrysomeloides	XYL	2.85	1.6	1.08	2.58	10.2095	3.95718	0.699162	0.83474	1	1	1	1	1	0	0	0	0	0	0	0	0	0	0	0	0	0	0	0	0	0	0	0
Pentaphyllus testaceus	XYL	2.25	1.09	0.85	1.09	5.75731	5.28194	0.312395	0.444166	1	1	0	0	0	0	0	0	0	0	0	0	0	0	0	0	0	0	0	0	0	0	0	0
Phaleria acuminata acuminata	GEO	6.2	3.08	2.14	21.39	42.6935	1.99596	9.8841	6.64452	1	0	0	0	0	0	0	0	0	0	0	0	0	0	0	0	0	0	0	0	0	0	0	0
Phaleria bimaculata bimaculata	GEO	7	4.77	3.31	57.84	77.7649	1.34448	14.9472	9.18622	1	0	0	0	0	0	0	0	0	0	0	0	0	0	0	0	0	0	0	0	0	0	0	0
Phaleria provincialis ghidinii	GEO	7.35	3.86	2.68	39.79	63.7931	1.60325	17.6512	10.4638	1	0	0	0	0	0	0	0	0	0	0	0	0	0	0	0	0	0	0	0	0	0	0	0
Phtora crenata	GEO	4.5	1.69	1.55	6.17	18.8461	3.05447	3.316	2.82484	1	0	0	0	0	0	0	0	0	0	0	0	0	0	0	0	0	0	0	0	0	0	0	0
Phylan abbreviatus italicus	GEO	11.975	5.04	3.25	102.65	129.014	1.25684	93.1599	38.5024	1	1	1	1	1	1	0	0	0	0	0	0	0	0	0	0	0	0	0	0	0	0	0	0
Pimelia cajetana	GEO	16.25	11.55	7.74	760.25	433.187	0.569795	263.666	86.9637	1	0	0	0	0	0	0	0	0	0	0	0	0	0	0	0	0	0	0	0	0	0	0	0
Platydema europaea	XYL	5.5	2.68	1.57	12.11	30.7731	2.54113	6.57086	4.82612	1	0	0	0	0	0	0	0	0	0	0	0	0	0	0	0	0	0	0	0	0	0	0	0
Platydema violacea	XYL	7	3.65	2.14	28.61	53.6837	1.8764	14.9472	9.18622	1	1	1	1	1	1	1	1	1	1	1	0	0	0	0	0	0	0	0	0	0	0	0	0
Pseudoseriscius normandi pacificii	GEO	4.5	2.33	1.38	7.57	22.0974	2.91907	3.316	2.82484	1	0	0	0	0	0	0	0	0	0	0	0	0	0	0	0	0	0	0	0	0	0	0	0
Scaphidema metallica metallica	GEO	4.3	2.35	1.15	6.08	20.0731	3.3015	2.84005	2.50206	1	1	1	1	1	1	1	1	1	1	0	0	0	0	0	0	0	0	0	0	0	0	0	0
Scaurus striatus	GEO	15.5	5.55	4.56	205.29	201.243	0.980286	224.448	76.6594	1	1	1	1	1	0	0	0	0	0	0	0	0	0	0	0	0	0	0	0	0	0	0	0
Stenomax aeneus	XYL	13.5	4.82	3.53	120.21	144.648	1.20329	140.166	53.0189	0	0	1	1	1	1	1	1	1	1	1	1	1	1	1	1	1	1	0	0	0	0	0	0
Stenosis brenthoides brenthoides	GEO	6	1.82	1.09	6.23	22.3071	3.58059	8.83905	6.08774	1	1	1	1	0	0	0	0	0	0	0	0	0	0	0	0	0	0	0	0	0	0	0	0
Stenosis intermedia intermedia	GEO	6	1.72	1.03	5.56	21.0318	3.78269	8.83905	6.08774	1	0	0	0	0	0	0	0	0	0	0	0	0	0	0	0	0	0	0	0	0	0	0	0
Stenosis sardoa ardoini	GEO	6	1.63	0.97	4.96	19.8499	4.002	8.83905	6.08774	1	1	1	1	0	0	0	0	0	0	0	0	0	0	0	0	0	0	0	0	0	0	0	0
Tentyria grossa grossa	GEO	17.5	8.38	5.99	459.71	330.629	0.719212	339.422	105.984	1	1	1	1	0	0	0	0	0	0	0	0	0	0	0	0	0	0	0	0	0	0	0	0
Tentyria italica	GEO	14	5.36	3.83	150.41	165.917	1.1031	158.661	58.4233	1	1	1	1	1	0	0	0	0	0	0	0	0	0	0	0	0	0	0	0	0	0	0	0
Trachyscelis aphodioides	GEO	3.45	1.92	1.39	4.82	15.2773	3.16957	1.34077	1.38998	1	0	0	0	0	0	0	0	0	0	0	0	0	0	0	0	0	0	0	0	0	0	0	0
Uloma culinaris	XYL	10	3.61	2.25	42.51	75.4262	1.77432	50.4041	23.7996	1	1	1	1	1	0	0	0	0	0	0	0	0	0	0	0	0	0	0	0	0	0	0	0
Xanthomus pallidus	GEO	8.5	3.59	2.82	45.03	70.8854	1.57418	28.9685	15.4237	1	0	0	0	0	0	0	0	0	0	0	0	0	0	0	0	0	0	0	0	0	0	0	0
Xanthomus pellucidus	GEO	7	3.15	2.47	28.5	51.4926	1.80676	14.9472	9.18622	1	0	0	0	0	0	0	0	0	0	0	0	0	0	0	0	0	0	0	0	0	0	0	0

## Sheet: Table S2
	Average values
Elevation (m)	Body length (all species) (mm)	Body length (geophilous species) (mm)	Body length (xylophilous species) (mm)	Fresh body mass (all species) (mg)	Fresh body mass (geophilous species) (mg)	Fresh body mass (xylophilous species) (mg)	Dry body mass (all species) (mg)	Dry body mass (geophilous species) (mg)	Dry body mass (xylophilous species) (mg)	Volume (all species) (mm3)	Volume (geophilous species) (mm3)	Volume (xylophilous species) (mm3)	Surface area : volume (all species) (mm-1)	Surface area : volume (geophilous species) (mm-1)	Surface area : volume (xylophilous species) (mm-1)
50	9.22	10.071	7.67	142.031	179.513	73.761	40.906	49.795	24.715	163.543	215.935	68.115	2.33	2.077	2.791
150	10.466	12.111	7.868	203.358	275.541	89.384	55.706	73.022	28.364	221.941	309.876	83.096	2.258	2.004	2.657
250	10.695	12.111	8.461	206.212	275.541	96.745	56.778	73.022	31.131	224.372	309.876	89.365	2.174	2.004	2.443
350	9.755	10.796	8.245	129.042	154.565	92.033	40.907	48.644	29.688	149.531	193.836	85.29	2.272	2.145	2.457
450	9.755	10.963	8.245	131.636	163.319	92.033	41.456	50.87	29.688	151.302	204.111	85.29	2.253	2.089	2.457
550	9.918	11.241	8.447	142.912	182.055	99.42	44.056	55.25	31.618	167.043	234.346	92.261	2.143	1.902	2.411
650	9.718	10.989	8.447	129.857	160.294	99.42	40.891	50.163	31.618	158.702	225.143	92.261	2.146	1.88	2.411
750	10.3	12.037	8.768	143.479	186.84	105.219	44.837	57.774	33.422	173.274	259.016	97.619	1.851	1.437	2.216
850	9.848	11.3	8.707	126.888	152.527	106.743	40.305	49.168	33.342	147.9	208.791	100.058	1.871	1.521	2.146
950	10.407	11.067	9.686	137.9	142.23	133.176	43.723	46.356	40.85	160.877	195.464	123.146	1.717	1.526	1.925
1050	10.085	9.854	10.367	105.626	61.285	159.82	36.143	26.363	48.097	124.967	107.053	146.862	1.642	1.484	1.836
1150	10.488	9.833	11.329	123.356	62.801	201.213	40.938	26.723	59.214	138.374	107.542	178.016	1.681	1.524	1.883
1250	10.453	9.833	11.383	126.93	62.801	223.123	41.621	26.723	63.968	134.381	107.542	174.64	1.733	1.524	2.047
1350	10.387	9.722	11.383	125.152	59.838	223.123	41.047	25.766	63.968	135.397	109.234	174.64	1.728	1.516	2.047
1450	10.588	9.792	11.383	144.598	66.073	223.123	45.755	27.541	63.968	147.979	121.318	174.64	1.803	1.559	2.047
1550	10.075	9.792	10.5	80.755	66.073	102.778	31.548	27.541	37.557	108.5	121.318	89.273	1.693	1.559	1.894
1650	10.821	10.125	11.75	92.885	63.071	132.636	35.837	27.241	47.297	116.667	119.733	112.58	1.54	1.339	1.809
1750	11.643	10.4	14.75	103.386	66.688	195.131	39.998	28.705	68.229	139.234	128.732	165.49	1.222	1.27	1.102
1850	11.333	10.4	16	97.256	66.688	250.096	37.827	28.705	83.438	142.405	128.732	210.77	1.225	1.27	1
1950	11.333	10.4	16	97.256	66.688	250.096	37.827	28.705	83.438	142.405	128.732	210.77	1.225	1.27	1
2050	11.333	10.4	16	97.256	66.688	250.096	37.827	28.705	83.438	142.405	128.732	210.77	1.225	1.27	1
2150	11.333	10.4	16	97.256	66.688	250.096	37.827	28.705	83.438	142.405	128.732	210.77	1.225	1.27	1
2250	11.5	11.5		81.157	81.157		34.56	34.56		164.73	164.73		0.995	0.995
2350	11.5	11.5		81.157	81.157		34.56	34.56		164.73	164.73		0.995	0.995
